# Supplementary material for: Effects of a 2-Week 5000 IU versus 1000 IU Vitamin D3 Supplementation on Recovery of Symptoms in Patients with Mild to Moderate Covid-19: A Randomized Clinical Trial
Source: Nutrients. 2021 Jun 24;13(7):2170. doi: 10.3390/nu13072170 (PMC8308273; doi:10.3390/nu13072170)
Supplement: Supplementary file 1 [file nutrients-13-02170-s001.zip]

Archive with 1 entries (1 files):
- nutrients-1256881-supplementary.pdf
